# Supplementary material for: Investigation of the host transcriptional response to intracellular bacterial infection using Dictyostelium discoideum as a host model
Source: BMC Genomics. 2019 Dec 10;20:961. doi: 10.1186/s12864-019-6269-x (PMC6902447; doi:10.1186/s12864-019-6269-x)
Supplement: Supplementary file 2 — Additional file 2. Differentially regulated genes in D. discoideum 2.5 h post M. marinum infection. Regulation and description of all D. discoideum genes regulated (FDR < 0.05) 2.5 h post M. marinum infection. [file 12864_2019_6269_MOESM2_ESM.xlsx]

## Sheet: Blad1
ID	Name	Log2FC	FDR	Description
DDB_G0278391	DDB_G0278391	6.81846	2.32645e-30	contains a predicted signal peptide
DDB_G0284949	DDB_G0284949	6.80577	0.0161445	none
DDB_G0273289	DDB_G0273289	6.6389	1.11935e-47	no homologs in other organisms; there is a second copy of this gene, DDB_G0273785
DDB_G0287559	DDB_G0287559	6.3182	0.00175222	none
DDB_G0279307	vacC	6.04438	1.67599e-48	very similar to Dictyostelium vacuolin A and B
DDB_G0291706	DDB_G0291706	5.91926	8.8856e-13	none
DDB_G0270490	DDB_G0270490	5.65226	3.25271e-26	none
DDB_G0294569	DDB_G0294569	5.39306	0.000134337	none
DDB_G0281345	DDB_G0281345	5.36142	2.65556e-36	none
DDB_G0280501	DDB_G0280501	5.29485	2.19547e-18	none
DDB_G0281135	DDB_G0281135	5.20813	3.90626e-39	none
DDB_G0276875	hspG5	5.06896	3.64658e-17	none
DDB_G0281817	DDB_G0281817	5.06431	1.89923e-13	none
DDB_G0281853	iliL	5.03966	1.29752e-23	similar to Dictystelium cell surface glycoproteins gp130, and GP138A, B, C, and D; contains a predicted signal peptide; induced by Legionella pneumophila infection
DDB_G0275497	DDB_G0275497	4.85806	7.79275e-17	none
DDB_G0279817	DDB_G0279817	4.8331	0.00352791	none
DDB_G0275079	hspG1	4.73381	1.5337e-13	none
DDB_G0285723	DDB_G0285723	4.73256	8.43321e-12	none
DDB_G0271104	DDB_G0271104	4.58128	5.07039e-08	none
DDB_G0277809	cfaA	4.57003	1.95132e-34	none
DDB_G0269202	gdcA	4.52213	3.75167e-24	none
DDB_G0287097	DDB_G0287097	4.51423	9.91867e-35	contains 4 FNIP repeats; conserved in Dictyostelium
DDB_G0269458	ubqJ	4.51248	3.37092e-16	none
DDB_G0286911	DDB_G0286911	4.50965	1.22058e-32	none
DDB_G0290431	DDB_G0290431	4.47993	9.9154e-33	none
DDB_G0289575	DDB_G0289575	4.4598	1.44394e-12	none
DDB_G0277731	DDB_G0277731	4.45661	6.98691e-28	conserved Dictyostelium protein; contains a putative N-terminal signal sequence, a C-terminal anchoring transmembrane domain and one EGF-like domain
DDB_G0290261	cfrC	4.41279	8.42411e-26	none
DDB_G0287671	DDB_G0287671	4.37162	3.3721e-15	none
DDB_G0277167	DDB_G0277167	4.34811	0.0012988	none
DDB_G0274655	DDB_G0274655	4.31938	2.55288e-18	none
DDB_G0267612	DDB_G0267612	4.29477	0.000876227	none
DDB_G0290793	rabN2	4.28477	0.0073792	none
DDB_G0289681	DDB_G0289681	4.27816	4.90307e-10	none
DDB_G0284925	DDB_G0284925	4.23895	6.23233e-09	this is one of four almost identical genes on C4 (DDB_G0284931, DDB_G0284927) on C2
DDB_G0268208	DDB_G0268208	4.23085	2.71208e-17	none
DDB_G0280013	hspM	4.22925	1.99883e-11
DDB_G0271140	abcA7	4.17522	1.32355e-17	half transporter, consisting of one ABC domain and one transmembrane domain
DDB_G0273465	DDB_G0273465	4.07311	3.31628e-12	there is a second copy of this gene, DDB_G0273495
DDB_G0268626	DDB_G0268626	4.05768	1.31154e-19	Dictyostelium family protein
DDB_G0279721	ubqH	4.0302	4.43435e-13	none
DDB_G0276905	DDB_G0276905	3.98973	1.71331e-16	none
DDB_G0268874	DDB_G0268874	3.98746	2.12477e-14	none
DDB_G0271138	abcA8	3.98678	1.46473e-16	half transporter, consisting of one ABC domain and one transmembrane domain
DDB_G0269698	DDB_G0269698	3.96926	2.31665e-09	contains a putative signal peptide and 8 transmembrane regions
DDB_G0282293	rnpA	3.96318	6.58338e-14	regulated by the MADS-box transcription factor SrfA during development
DDB_G0283097	DDB_G0283097	3.90852	2.09024e-16	none
DDB_G0292098	DDB_G0292098	3.89868	6.12482e-07	none
DDB_G0291748	DDB_G0291748	3.88341	7.55415e-21	none
DDB_G0276399	rab8B	3.87327	2.69097e-06	none
DDB_G0277491	hspG12	3.82537	3.83597e-12	none
DDB_G0270126	rasY	3.81589	9.25613e-07	none
DDB_G0280375	DDB_G0280375	3.81229	5.52304e-10	none
DDB_G0290969	DDB_G0290969	3.78868	1.50557e-22	none
DDB_G0289249	DDB_G0289249	3.78803	3.69737e-09	none
DDB_G0289211	DDB_G0289211	3.76	5.83515e-18	contains a central, large T4 RNA ligase, RnlA-like domain, a property shared by a related gene DDB_G0286041; similar to D. purpureum protein
DDB_G0270140	rasZ	3.7467	0.0249591	enriched in gametes
DDB_G0292518	DDB_G0292518	3.72645	7.77158e-13	none
DDB_G0274245	DDB_G0274245	3.72517	0.0202818	none
DDB_G0289261	DDB_G0289261_ps	3.66677	7.64442e-06	putative pseudogene; similar to family of Endotoxin_N-terminal domain-containing proteins, including DDB_G0293578, DDB_G0289249
DDB_G0268622	rac1B	3.60807	1.86805e-11	enriched in gametes
DDB_G0291245	abcA6	3.59675	4.48059e-15	full transporter, consisting of two ABC domains and two transmembrane domains
DDB_G0276607	hspG3	3.57915	5.08643e-07	none
DDB_G0270586	DDB_G0270586	3.5429	1.87675e-10	none
DDB_G0280503	DDB_G0280503	3.53781	9.04685e-07	none
DDB_G0277119	hspG8	3.49931	3.96239e-08	none
DDB_G0273487	DDB_G0273487	3.49545	8.21798e-09	there is a second copy of this gene, DDB_G0273491
DDB_G0283867	cprC	3.48951	5.89294e-14	none
DDB_G0285769	DDB_G0285769	3.45963	2.43221e-09	highly similar to agglutinin domain-containing protein DDB_G0285617(80% identity); contains a signal peptide
DDB_G0285791	DDB_G0285791	3.4596	3.14501e-09	none
DDB_G0291758	DDB_G0291758	3.42214	2.02862e-15	none
DDB_G0283777	DDB_G0283777	3.39283	2.0348e-10	none
DDB_G0286927	nedd8l2	3.34021	2.63198e-14	similar to the conserved NEDD8 (neddylin) protein, however, this is the most divergent member of the family in Dictyostelium
DDB_G0279493	DDB_G0279493	3.30779	2.50469e-12	none
DDB_G0279571	DDB_G0279571	3.26941	8.98374e-14	contains repeats found in several Chlamydia polymorphic membrane proteins
DDB_G0284999	DDB_G0284999	3.243	1.17298e-10	conserved hypothetical 277 aa Dictyostelium protein
DDB_G0274971	DDB_G0274971	3.23759	3.32983e-12	none
DDB_G0272204	DDB_G0272204	3.22531	0.000395547	none
DDB_G0268892	DDB_G0268892	3.18539	6.81155e-13	contains a predicted signal peptide
DDB_G0274477	DDB_G0274477	3.18274	0.045915	none
DDB_G0282567	DDB_G0282567	3.151	0.0215051	none
DDB_G0276953	hspG9	3.13307	4.82482e-09	none
DDB_G0276003	hspG2	3.10404	2.5047e-11	none
DDB_G0291430	DDB_G0291430	3.10156	0.00232	none
DDB_G0290435	DDB_G0290435	3.10064	5.26276e-06	none
DDB_G0273409	hspF-1	3.10014	1.05893e-10	there is a second copy of this gene, hspF-2
DDB_G0273217	DDB_G0273217	3.09212	9.01507e-14	there is a second copy of this gene, DDB_G0273705
DDB_G0271672	DDB_G0271672	3.09174	0.000109237	member of the ZIP (Zrt- and Irt-like Protein) family capable of transporting zinc and other metal ions; contains 6 transmembrane domains
DDB_G0272720	DDB_G0272720	3.05786	1.30015e-09	highly similar to DDB_G0272947 and DDB_G0272718 contain several QPIY repeats and long stretches of histidines
DDB_G0284409	iliB	3.04413	5.28404e-06	induced by Legionella pneumophila infection
DDB_G0293276	DDB_G0293276	3.01608	0.0039948	member of the AGC kinase group; similar to kinase domains of Akt/PKB and MAST (microtubule-associated serine/threonine kinase) family members
DDB_G0274143	DDB_G0274143	3.00754	5.28404e-06	none
DDB_G0269482	DDB_G0269482	2.97952	4.35628e-14	conserved hypothetical Dictyostelium protein; contains a weak von Willebrand factor, type A domain
DDB_G0269256	DDB_G0269256	2.9586	0.0055383	highly conserved protein containing an alkyl hydroperoxide reductase/thiol specific antioxidant/mal allergen domain; identical to DDB_G0269270
DDB_G0292312	DDB_G0292312	2.95157	1.24301e-05	none
DDB_G0284917	DDB_G0284917	2.94448	8.27284e-16	none
DDB_G0288091	DDB_G0288091	2.93027	8.64841e-10	conserved hypothetical 277 aa Dictyostelium protein
DDB_G0292462	DDB_G0292462	2.89848	6.36249e-05	none
DDB_G0292016	DDB_G0292016	2.87312	1.12624e-09	none
DDB_G0268346	DDB_G0268346	2.87131	1.08318e-09	member of the patatin family of glycoproteins, which are storage proteins but also possess lipase activity
DDB_G0269112	celB	2.86729	6.15931e-06	none
DDB_G0286537	DDB_G0286537	2.85288	1.71916e-11	none
DDB_G0284921	DDB_G0284921	2.84152	9.89681e-15	none
DDB_G0278163	DDB_G0278163	2.83167	1.86805e-11	contains a conserved TM2 domain, a pair of transmembrane alpha helices connected by a short linker
DDB_G0284777	DDB_G0284777	2.81792	8.06527e-07	conserved protein
DDB_G0276949	hspG6	2.81537	1.06914e-06	none
DDB_G0289683	DDB_G0289683	2.80313	0.000229548	none
DDB_G0277125	hspG11	2.78935	9.03602e-07	none
DDB_G0289787	DDB_G0289787	2.78499	2.30352e-09	none
DDB_G0293674	DDB_G0293674	2.78455	1.1232e-07	none
DDB_G0289029	DDB_G0289029	2.78273	1.91475e-13	conserved protein, similar to S. cerevisiae IST1 (Increased Sodium Tolerance) that plays a role in the endosome to vacuole transport via the multivesicular body sorting pathway; contains an N-terminal DUF292 domain
DDB_G0267578	DDB_G0267578	2.75977	0.0047693	none
DDB_G0275959	DDB_G0275959	2.7571	1.03945e-08	some members of this family have guanine nucleotide exchange activity
DDB_G0269700	DDB_G0269700	2.75617	2.84187e-05	none
DDB_G0286983	DDB_G0286983	2.75448	2.5047e-11	none
DDB_G0274291	DDB_G0274291	2.74038	1.08224e-10	similar to bacteriophage T4 lysozyme (EC 3.2.1.17)
DDB_G0289125	DDB_G0289125	2.7364	1.56084e-07	none
DDB_G0293202	DDB_G0293202	2.71648	3.31628e-12	has similarity to mammalian TNF receptor-associated factors 5 and 6 (TRAF5, TRAF6)
DDB_G0283197	DDB_G0283197	2.71079	0.00202277	none
DDB_G0280615	DDB_G0280615	2.70779	3.86038e-07	none
DDB_G0282209	DDB_G0282209	2.67738	2.74705e-07	weakly related to Sec23/Sec24 involved in COPII-coated vesicles intracellular transport
DDB_G0293038	DDB_G0293038	2.66596	2.46027e-12	none
DDB_G0278865	DDB_G0278865	2.63935	1.62419e-08	none
DDB_G0281767	DDB_G0281767	2.63502	0.00165616	none
DDB_G0275033	DDB_G0275033	2.62835	1.50626e-09	conserved hypothetical Dictyostelium protein
DDB_G0268318	DDB_G0268318	2.62539	7.42016e-10	none
DDB_G0275487	DDB_G0275487	2.61085	1.63368e-07	none
DDB_G0293980	DDB_G0293980	2.60702	0.0280412	none
DDB_G0280585	ubqK	2.59833	3.72902e-08	none
DDB_G0267438	abcA2	2.58902	8.02758e-12	full transporter, consisting of two ABC domains and two transmembrane domains
DDB_G0271340	DDB_G0271340	2.5882	1.32516e-08	catalyzes the reaction acyl-CoA + O2 <=> trans-2,3-dehydroacyl-CoA + H2O2; expressed in pstAB cells and in upper cup during culmination
DDB_G0267914	DDB_G0267914	2.58714	3.18147e-09	none
DDB_G0285281	DDB_G0285281	2.57231	2.03555e-06	none
DDB_G0289207	tmcB	2.53369	5.8718e-07	contains two HAT (half a TPR) repeats and 13 predicted transmembrane domains; involved in macrocyst formation
DDB_G0285981	DDB_G0285981	2.53136	4.31652e-06	similar to the vertebrate loss of heterozygosity 11, chromosomal region 2, gene A
DDB_G0275133	DDB_G0275133	2.52492	9.50863e-08	none
DDB_G0292236	DDB_G0292236	2.52165	2.78651e-10	conserved hypothetical protein; contains a putative signal peptide
DDB_G0286129	DDB_G0286129	2.4744	0.000682037	similar to mammalian F-box/WD repeat-containing protein 7, which is part to the E3 ubiquitin-protein ligase complex
DDB_G0291834	cpiA	2.47047	1.36057e-06	similar to animal and plant cystatin A1; member of the stefin family of cysteine protease inhibitors
DDB_G0270644	DDB_G0270644	2.46328	0.00015612	none
DDB_G0292740	DDB_G0292740	2.4579	3.41204e-06	related to H. sapiens BCSC-1 (LOH11CR2A), a possible tumor suppressor gene
DDB_G0285127	DDB_G0285127	2.4578	0.00184522	none
DDB_G0292506	DDB_G0292506	2.45	0.000165229	none
DDB_G0276587	hspG4	2.43572	0.000276715	none
DDB_G0278079	exdl2A	2.41917	4.60042e-06	very similar to mammalian exonuclease 3'-5' domain-like-containing protein 2 (EXDL2); the upstream Dictyostelium gene is very similar
DDB_G0279191	vacB	2.41685	4.82382e-10	marker of the post-lysosomal vacuole, plays a role late in the endocytic pathway, may target the vacuole for exocytosis
DDB_G0267702	DDB_G0267702	2.40063	0.0289848	none
DDB_G0280937	DDB_G0280937_ps	2.39131	0.00505343	putative pseudogene; similar to D. discoideum gene DDB_G0272769
DDB_G0293016	DDB_G0293016	2.38783	4.58008e-05	none
DDB_G0272194	DDB_G0272194	2.38305	0.00106795	none
DDB_G0275735	rbdA	2.3786	0.00139077	none
DDB_G0292144	DDB_G0292144	2.37578	0.000266381	none
DDB_G0287471	DDB_G0287471	2.37464	0.000119755	contains a predicted signal peptide; ; similar to Polysphondylium pallidum 64 kDa cell surface glycoprotein
DDB_G0286893	act29	2.3693	5.06479e-05	has 56% identity with human beta-actin (SwissProt P60709)
DDB_G0269270	DDB_G0269270	2.36837	0.0107776	highly conserved protein containing an alkyl hydroperoxide reductase/thiol specific antioxidant/mal allergen domain; identical to DDB_G0269256
DDB_G0285165	abcC9	2.36074	2.64661e-08	full transporter, consisting of two ABC domains and two transmembrane domains
DDB_G0289505	act24	2.35718	1.70348e-06	has 80% identity with human beta-actin (SwissProt P60709)
DDB_G0277147	stkA	2.35153	0.000301017	transcription factor required for sporulation; expressed in prespore cells; has 18 amino acids between the two CX2C motifs
DDB_G0293992	DDB_G0293992	2.32738	0.0009254	contains one C2 domain, which is is a Ca2+-dependent membrane-targeting module found in many cellular proteins involved in signal transduction or membrane trafficking
DDB_G0281223	DDB_G0281223	2.32653	0.000115042	none
DDB_G0281781	DDB_G0281781	2.32614	6.98291e-09	none
DDB_G0269976	DDB_G0269976	2.3256	8.06527e-07	none
DDB_G0286671	sir2B	2.31557	7.90354e-05	N-terminus has several ankyrin repeats; C-terminus has a Sirutin (Sir2) domain, a NAD-dependent deacetylase that regulates various biological processes by deacetylating histones and other target proteins; expressed more highly during development; localized to prestalk and rearguard region of the slug, and to the apical disc, and upper and lower cups in the culminant (similar expression pattern as…
DDB_G0291314	DDB_G0291314	2.31227	0.000135036	highly similar to plant HSP101; similar to endopeptidase Clp; expressed in prespore cells
DDB_G0285975	DDB_G0285975	2.29807	0.000673752	none
DDB_G0349042	DDB_G0349042	2.28945	0.000243159	none
DDB_G0290087	vps2A	2.27647	1.31445e-08	putative ortholog of human CHMP2A (Chromatin Modifying Protein 2A) and yeast DID4 (Doa4-Independent Degradation), component of the ESCRT-III complex (endosomal sorting complex required for transport)
DDB_G0281913	DDB_G0281913	2.27325	4.73646e-06	conserved in plants, fungi and bacteria
DDB_G0278177	DDB_G0278177	2.26892	8.67804e-05	none
DDB_G0282929	atg12	2.25938	2.73457e-06	Dictyostelium homolog of yeast atg12
DDB_G0268556	psiE	2.25398	5.56315e-07	contains a signal peptide and a PA14 domain
DDB_G0269452	DDB_G0269452	2.251	0.000537052	none
DDB_G0292188	DDB_G0292188	2.24834	1.23003e-08	conserved hypothetical Dictyostelium protein; contains a weak von Willebrand factor, type A domain
DDB_G0286191	atg8a	2.24822	1.55136e-08	Dictyostelium homolog of yeast atg8
DDB_G0288619	DDB_G0288619	2.24096	1.41806e-07	none
DDB_G0279707	iliP	2.23618	9.18209e-06	contains a predicted signal peptide; induced by Legionella pneumophila infection; there are two similar genes in D. discoideum
DDB_G0274259	DDB_G0274259	2.21337	3.66897e-07	none
DDB_G0269664	DDB_G0269664	2.2083	5.98235e-09	none
DDB_G0270414	tmem56C	2.19989	0.000949936	homolog of mammalian TMEM56; there are three genes in Dictyostelium: tmem56A, tmem56B, and tmem56C; contains 7 putative transmembrane domains
DDB_G0276097	DDB_G0276097	2.19854	9.39736e-08	contains two transmembrane domains
DDB_G0292996	rasD	2.19595	0.0363295	expressed in pstAO cells and in upper cup during culmination
DDB_G0291562	osbL	2.17527	0.000405112	none
DDB_G0275209	cnrD	2.16978	6.09006e-06	identified as a suppressor of smlA null mutant cnr4; contains a Cue domain, which may be involved in binding ubiquitin-conjugating enzymes
DDB_G0276951	hspG7	2.15236	0.00233474	none
DDB_G0283199	DDB_G0283199	2.14652	4.34735e-06	none
DDB_G0270606	DDB_G0270606	2.1463	0.00423092	none
DDB_G0277791	racO	2.14157	0.0165329	none
DDB_G0278613	DDB_G0278613	2.14043	9.9942e-05	N-terminus similar to matrilin, a vertebrate extracellular matrix protein expressed in cartilage; C-terminus similar to other Dictyostelium EGF repeat-containing proteins; contains 11 EGF (epidermal growth factor) repeats
DDB_G0281139	DDB_G0281139	2.13375	6.80615e-06	none
DDB_G0282067	DDB_G0282067	2.12455	6.79461e-08	belongs to a family of zinc transporters that are integral membrane proteins, which are found to increase tolerance to divalent metal ions; contains 6 putative transmembrane domains
DDB_G0268026	DDB_G0268026	2.12033	0.00027344	contains 4 putative transmembrane domains; similar to D. purpureum protein
DDB_G0290305	DDB_G0290305	2.12007	1.44912e-05	none
DDB_G0291918	DDB_G0291918	2.11613	9.60646e-08	putative protein serine/threonine kinase, CAMK group; kinase domain is similar to those of mammalian death-associated protein kinases (DAPK)
DDB_G0283913	DDB_G0283913	2.11485	3.29066e-05	large molecular weight protein that contains a hsp20 domain; highly similar to neighboring gene DDB_G0283911
DDB_G0291081	pefA	2.10338	1.99055e-07	similar to mammalian apoptosis component ALG-2; contains 5 EF-hand calcium binding domains
DDB_G0279755	DDB_G0279755	2.1015	2.80011e-05	contains a nucleic acid binding domain, the oligonucleotide/oligosaccharide binding motif (OB fold); similar to conserved hypothetical fungal proteins
DDB_G0282033	DDB_G0282033	2.09363	3.83666e-05	very similar to major vault proteins, however, much smaller including D. discoideum mvpA and mvpB, which are double the length
DDB_G0278503	DDB_G0278503	2.08953	0.000404022	none
DDB_G0286363	DDB_G0286363	2.08537	0.000251066	none
DDB_G0276347	DDB_G0276347	2.08239	2.03555e-06	none
DDB_G0285607	DDB_G0285607	2.05653	3.23233e-05	none
DDB_G0291568	dnaja1	2.05273	0.000125123	conserved molecular chaperone, DnaJ homolog subfamily A member 1
DDB_G0275093	DDB_G0275093	2.05184	6.79274e-05	similar to ubiquitin in the N-terminal region; contains one von Willebrand factor (vWF) type A domain
DDB_G0290959	chtC	2.04733	5.14504e-05	similar to heat shock protein Hsp20 domain-containing protein; but does not contain a Hsp20 domain
DDB_G0292652	DDB_G0292652	2.04407	0.000117861	none
DDB_G0276285	DDB_G0276285	2.03597	7.57932e-05	none
DDB_G0281087	gtaV	2.03331	0.0427028	has 20 amino acids between the two CX2C motifs
DDB_G0287721	DDB_G0287721	2.03268	3.29066e-05	none
DDB_G0288697	DDB_G0288697	2.0209	0.00101635	none
DDB_G0271758	rccA	1.99774	0.0172442	none
DDB_G0284389	fia	1.99251	3.86038e-07	composed of a DUF292 domain at the amino terminus, two filamin/ABP280 repeats and an actin domain at the carboxyl terminus
DDB_G0288651	DDB_G0288651	1.97177	4.33136e-06	member of the patatin family of glycoproteins, which are storage proteins but also possess lipase activity
DDB_G0271488	vta1	1.96607	5.28666e-07	similar to human and yeast VTA1 involved in endosomal protein sorting
DDB_G0290377	agnB	1.96464	4.89023e-05	none
DDB_G0282633	DDB_G0282633	1.96221	0.000119755	conserved hypothetical multidomain protein
DDB_G0281219	DDB_G0281219	1.95686	0.000273093	none
DDB_G0290259	cfrB	1.94809	0.010992	none
DDB_G0276841	DDB_G0276841	1.94557	2.54842e-06	contains no functional domains
DDB_G0272546	DDB_G0272546	1.94456	0.0188159	none
DDB_G0282365	rac1C	1.94164	0.0125536	none
DDB_G0267476	sigK	1.9382	0.0149657	regulated by the MADS-box transcription factor SrfA during development; expressed in stalk cells; contains two EGF domains
DDB_G0272196	DDB_G0272196	1.93793	3.13256e-05	contains one VWFA domain and one copine domain; copines are phospholipid-binding proteins
DDB_G0289461	DDB_G0289461	1.93704	0.0126369	putative ortholog of H. sapiens CNOT6 and S. cerevisiae CCR4; component of the CCR4-NOT transcription complex
DDB_G0272793	DDB_G0272793	1.93482	0.00370471	there is a second copy of this gene, DDB_G0274089
DDB_G0288417	DDB_G0288417	1.93351	5.12285e-05	none
DDB_G0286907	ubqD	1.9299	0.0006014	none
DDB_G0284121	DDB_G0284121	1.92633	0.0358245	contains two predicted transmembrane domains
DDB_G0275573	vps32	1.91724	2.68647e-06	involved in vesicle trafficking in yeast and mammals; expressed in endosome
DDB_G0288001	DDB_G0288001	1.90743	0.000150776	related to fatty acyl-CoA synthetase; catalyzes the reaction ATP + a long-chain carboxylic acid + CoA = AMP + diphosphate + an acyl-CoA; mediates the retrieval of fatty acids from endosomes to the cytoplasm
DDB_G0284347	vps4	1.90561	2.52619e-06	putative ESCRT-associated protein (endosomal sorting complex required for transport)
DDB_G0278765	DDB_G0278765	1.90369	0.00281543	none
DDB_G0290971	DDB_G0290971	1.90322	6.22718e-06	none
DDB_G0292400	vps2B	1.88157	4.99152e-06	putative ortholog of human CHMP2A (Chromatin Modifying Protein 2A) and yeast DID4 (Doa4-Independent Degradation), component of the ESCRT-III complex (endosomal sorting complex required for transport)
DDB_G0291229	abpF	1.88095	2.03555e-06	actin-binding protein that localizes to the centrosome; expression enhanced in myosin II knock-out cells; purified protein makes ring-like structures in vitro (from K. R. Niebling's Thesis (1993), James Spudich Lab, Standford U.)
DDB_G0282369	ubqG	1.87692	2.23305e-05	none
DDB_G0268192	DDB_G0268192	1.87464	0.0496372	highly conserved protein containing an alkyl hydroperoxide reductase/thiol specific antioxidant/mal allergen domain
DDB_G0279143	DDB_G0279143	1.87023	0.00427757	none
DDB_G0267894	DDB_G0267894	1.86936	7.72582e-06	none
DDB_G0347658	DDB_G0347658	1.86868	3.76648e-06	none
DDB_G0283615	rpkA	1.8668	4.10735e-06	seven transmembrane G-protein coupled receptor (GPCR) that bears a C-terminal phosphatidylinositol-4-phosphate 5-kinase (PIP5K) domain
DDB_G0291592	DDB_G0291592	1.86608	0.0224589	none
DDB_G0283113	eriA	1.85674	0.000451655	similar to C. elegans eri-1, RNA exonuclease that acts as a negative regulator of RNA interference (RNAi); contains one exonuclease domain
DDB_G0289863	DDB_G0289863	1.85589	0.0431174	none
DDB_G0272612	DDB_G0272612	1.85075	1.0365e-05	there is a second copy of this gene, DDB_G0274027
DDB_G0280219	vps55	1.84795	0.000102458	highly similar to yeast VPS55 (vacuolar protein sorting 55) and human LEPROTL1 (leptin receptor overlapping transcript-like 1)
DDB_G0284779	DDB_G0284779	1.84788	7.97821e-05	none
DDB_G0269620	DDB_G0269620	1.84675	0.044358	none
DDB_G0285681	DDB_G0285681	1.83978	0.000300665	none
DDB_G0289881	atg5	1.83651	7.00437e-05	Dictyostelium homolog of yeast atg5; conjugated to atg12
DDB_G0290265	cfrD	1.82616	0.0196037	none
DDB_G0287407	DDB_G0287407	1.82581	0.000915932	similar to nephrocystin 3, Grp94 neighboring nucleotidase, and other TPR repeat-containing proteins
DDB_G0271722	DDB_G0271722	1.80405	0.0340058	similar to extracellular matrix protein; contains a putative signal peptide
DDB_G0271794	captA	1.79724	0.000491393	catalyzes the reaction CDP-choline + 1,2-diacylglycerol = CMP + a phosphatidylcholine; putative ortholog of human CEPT1
DDB_G0291772	DDB_G0291772	1.79131	0.0402099	none
DDB_G0272724	DDB_G0272724	1.78944	0.00164102	none
DDB_G0281983	tmem50	1.76702	0.000115896	conserved hypothetical protein; contains a signal peptide and three transmembrane domains
DDB_G0279325	DDB_G0279325	1.76238	0.00112155	none
DDB_G0287993	vps60	1.75271	1.98516e-05	ortholog of yeast VPS60 and human CHMP5 (CHromatin Modifying Protein 5), which associates with the ESCRT-III complex (endosomal sorting complex required for transport)
DDB_G0270212	DDB_G0270212	1.75266	0.000296678	similar to discoidin I; almost identical to its downstream gene DD7-1
DDB_G0268802	gpaJ	1.74218	0.00281543	none
DDB_G0276551	DDB_G0276551	1.73977	0.000382005	protein family conserved in protozoans, fungi, and invertebrate animals
DDB_G0280211	DDB_G0280211	1.72121	0.00493195	none
DDB_G0275451	alxA	1.72003	3.2954e-05	similar to mammalian Alix, which interacts with ALG-2 (apoptosis-linked gene 2); contains 1 BRO1 (Bro1-rhophilin) domain, 3 coiled-coil regions, 1 proline-rich region, and a conserved recognition sequence for Src-type tyrosine kinases
DDB_G0268600	uduB	1.71878	0.000111469	upregulated in the uninfected dupAmutant
DDB_G0282143	hatB	1.71226	0.000300176	histidine-rich, pH-dependent, actin binding protein; N-terminal myristoylation
DDB_G0269510	vps37	1.69713	0.000164356	putative component of the ESCRT-I complex (endosomal sorting complex required for transport)
DDB_G0287025	DDB_G0287025	1.69665	0.00614798	none
DDB_G0293102	DDB_G0293102	1.68032	0.0131137	none
DDB_G0269174	rab1C	1.67954	0.00030961	similar to rab1
DDB_G0267758	DDB_G0267758	1.67868	0.0043794	small Dictyostelium gene family
DDB_G0271068	iliC	1.67784	0.00102208	induced by Legionella pneumophila infection; similar to D. purpureum protein
DDB_G0269572	DDB_G0269572	1.67337	0.00375325	similar to D. purpureum protein
DDB_G0289675	adprh	1.67211	0.000240239	conserved enzyme; catalyzes the reaction: N(omega)-(ADP-D-ribosyl)-L-arginine + H(2)O = ADP-ribose + L-arginine; reverses the reaction of mono-ADP-ribosylation
DDB_G0277329	DDB_G0277329	1.67195	0.014633	N-terminal region similar to ubiquitin; central region contains one von Willebrand factor (vWF) type A domain; C-terminal region similar to P-loop containing nucleoside triphosphate hydrolases
DDB_G0290765	jcdA	1.66987	0.00168594	none
DDB_G0293376	cpras2	1.66723	0.000346991	contains a circularly permuted GTPase domain with the conserved motifs G1-G2 lying downstream of the G3-G4-G5 motifs; large protein of unknown function whose domain composition is not conserved; a closely related ortholog is found in D. purpureum
DDB_G0267414	repD	1.66633	0.0160767	ortholog of H. sapiens xeroderma pigmentosum group D (XPD), M. musculus ERCC2 and S. cerevisiae RAD3
DDB_G0293008	cpnA	1.64706	0.00759261	Ca(2+)-dependent phospholipid-binding protein; contains two C2 domains and a VWFA domain.
DDB_G0274487	DDB_G0274487	1.64122	7.19309e-05	none
DDB_G0293236	DDB_G0293236	1.63674	0.000471798	none
DDB_G0289507	act25	1.63074	0.00561489	has 74% identity with human beta-actin (SwissProt P60709)
DDB_G0280383	DDB_G0280383	1.61821	0.0151745	none
DDB_G0293470	cbfB	1.61809	0.0135001	similar to Dictyostelium cbfA; contains a jmjC domain
DDB_G0287015	DDB_G0287015	1.61294	0.000259997	contains two transmembrane domains
DDB_G0269500	DDB_G0269500	1.61187	0.00233474	similar to D. purpureum protein; contains 5 predicted transmembrane domains
DDB_G0277653	DDB_G0277653	1.61043	0.000785404	belongs to a large D. discoideum protein family of unknown function, many clustered on chr 2
DDB_G0282867	DDB_G0282867	1.60362	0.000364273	none
DDB_G0270964	DDB_G0270964_ps	1.59893	0.0211435	putative pseudogene; highly similar to DDB_G0270480
DDB_G0285295	vps28	1.59619	0.00127872	component of the ESCRT-I complex (endosomal sorting complex required for transport)
DDB_G0276709	DDB_G0276709	1.59082	0.0197811	none
DDB_G0279637	DDB_G0279637	1.59023	0.0188999	none
DDB_G0268144	vwkA	1.58643	0.00127872	belongs to the Atypical Alpha protein kinases and contains a von Willebrand factor, type A (VWFA) domain; does not phosphorylate myosin heavy chain
DDB_G0281793	DDB_G0281793	1.58454	0.00215827	none
DDB_G0274613	DDB_G0274613	1.58089	0.0058233	kinase domain similar to mitogen-activated protein kinases; does not contain the consensus sequences known to be required for kinase function; contains a RING zinc finger domain
DDB_G0291928	ubqI	1.58046	0.00202277	none
DDB_G0273485	DDB_G0273485	1.57875	0.0161756	there is a second copy of this gene, DDB_G0273493
DDB_G0270132	DDB_G0270132	1.57088	0.0172442	none
DDB_G0273247	DDB_G0273247	1.56292	0.00270592	there is a second copy of this gene, DDB_G0273651
DDB_G0286361	DDB_G0286361	1.55872	0.0197423	none
DDB_G0285359	DDB_G0285359	1.55464	0.00681138	none
DDB_G0286153	DDB_G0286153	1.54904	0.0432867	none
DDB_G0290491	atg8b	1.54833	0.00205811	very similar to atg8 and also similar to human microtubule-associated protein 1 light chain 3 alpha (MAP1LC3A)
DDB_G0295697	rabif	1.54716	0.0055383	none
DDB_G0270276	DDB_G0270276	1.53271	0.0498243	none
DDB_G0270050	DDB_G0270050	1.52751	0.00597534	none
DDB_G0285375	atg18	1.52488	0.00113727	ortholog of the conserved fungi ATG18 and very similar to the mammalian WIPI2 and WIPI1 proteins; contains 2 WD-40 repeats
DDB_G0289411	DDB_G0289411	1.52336	0.00095698	none
DDB_G0276293	DDB_G0276293	1.52215	0.00101939	contains eight transmembrane domains
DDB_G0274395	adcB	1.52118	0.00566663	contains a C2 domain, a Ca2+-dependent membrane-targeting module
DDB_G0277205	DDB_G0277205	1.52015	0.00116779	none
DDB_G0276361	DDB_G0276361	1.51582	0.000259997	none
DDB_G0277849	dymA	1.51338	0.000268733	none
DDB_G0289485	vacA	1.51066	0.0122806	expressed in post-lysosomal vacuole
DDB_G0267394	vps46	1.51043	0.000477258	highly similar to S. cerevisiae DID2 and H. sapiens CHMP1 proteins involved in the vacuolar protein-sorting (Vps) pathway
DDB_G0283825	DDB_G0283825	1.50608	0.0308311	none
DDB_G0267468	adprt4	1.49016	0.00115406	catalyzes ADP-ribosylation, a posttranslational protein modification in which the ADP-ribose moiety of NAD is transferred onto specific amino acid side chains of cell surface, secreted, cytosolic or nuclear proteins
DDB_G0283921	ctsB	1.48974	0.00139077	member of the papain cysteine protease family, which has a wide range of specificities
DDB_G0275161	DDB_G0275161	1.48224	0.000471798	none
DDB_G0285501	DDB_G0285501	1.48137	0.0147555	none
DDB_G0281331	DDB_G0281331	1.48111	0.00946072	putative protein serine/threonine kinase; similar to vertebrate Nek kinases which are involved in regulation of mitosis; contains 7 predicted transmembrane domains
DDB_G0286041	iliJ	1.47425	0.0266918	contains a central, large T4 RNA ligase, RnlA-like domain, a property shared by a related gene DDB_G0289211; similar to D. purpureum protein; induced by Legionella pneumophila infection
DDB_G0285609	DDB_G0285609	1.47249	0.0390085	none
DDB_G0291798	DDB_G0291798	1.47082	0.00064161	none
DDB_G0275469	DDB_G0275469	1.46831	0.00184522	similar to endonuclease V, which catalyses the endonucleolytic cleavage of apurinic or apyrimidinic sites to generate products with a 5'-phosphate
DDB_G0272182	DDB_G0272182	1.44387	0.00113727	catalyzes the reaction L-arginine + H2O <=> L-citrulline + NH3; N-terminal half highly similar to bacterial argnine deiminase, an amidinotransferase
DDB_G0268140	DDB_G0268140	1.43892	0.0113323	none
DDB_G0283911	DDB_G0283911	1.43823	0.0124988	highly similar to neighboring gene DDB_G0283913
DDB_G0272252	DDB_G0272252	1.43798	0.0138628	none
DDB_G0275625	tlp4	1.43641	0.0352853	none
DDB_G0270214	DD7-1	1.42905	0.00259582	similar to discoidin I; involved in O-glycosylation as identified by mRNA differential display; almost identical to its upstream gene DDB_G0270212
DDB_G0278333	DDB_G0278333	1.41844	0.00505343	none
DDB_G0292736	plc	1.41325	0.00308273	catalyzes the reaction 1-phosphatidyl-1D-myo-inositol 4,5-bisphosphate + H2O = D-myo-inositol 1,4,5-trisphosphate + diacylglycero; regulated by the MADS-box transcription factor SrfA during development
DDB_G0278173	DDB_G0278173	1.40654	0.00695993	none
DDB_G0289599	comA	1.39099	0.0139151	connects the actin cytoskeleton to the Golgi apparatus; actin binding protein, bundles actin filaments; plays a role in phagocytosis
DDB_G0286555	racA	1.3854	0.0155686	RhoBTB subfamily protein, which have a unique domain architecture, composed of a N-terminal GTPase domain, two bric a brac domains (BTB, and a conserved C-terminal domain; there are orthoolgs in several eukaryotes including mammals, but are absent from fungi and plants; in Dictyostelium, appears to be involved in the regulation of the actin cytoskeleton
DDB_G0279899	DDB_G0279899	1.37952	0.0165877	none
DDB_G0289467	DD8-14	1.37173	0.00591981	involved in O-glycosylation as identified by mRNA differential display
DDB_G0290427	DDB_G0290427	1.36837	0.00516236	none
DDB_G0292642	DDB_G0292642	1.36618	0.0202423	none
DDB_G0286673	DDB_G0286673	1.36373	0.0200838	none
DDB_G0277851	dymB	1.3637	0.0324852	none
DDB_G0285341	DDB_G0285341	1.36359	0.00229372	none
DDB_G0282631	DDB_G0282631	1.35706	0.0084436	none
DDB_G0269742	cdsA	1.35396	0.0107066	catalyzes the reaction: CTP + phosphatidate = diphosphate + CDP-diacylglycerol; provides CDP-diacylglycerol an important precursor for the synthesis of phospholipids; contains 8 putative transmembrane domains
DDB_G0284685	mpi	1.34881	0.0337716	catalyzes the reaction D-Mannose 6-phosphate <=> D-fructose 6-phosphate
DDB_G0291754	DDB_G0291754	1.34529	0.0104247	none
DDB_G0269276	DDB_G0269276	1.34365	0.0265058	none
DDB_G0282265	sgmC	1.34291	0.040857	hydrolyze the phosphodiester bond in sphingomyelin to form ceramide
DDB_G0270006	jcdI	1.33886	0.0200838	similar to the human JMJD6, which is required for organ differentiation during embryogenesis
DDB_G0272801	DDB_G0272801	1.33849	0.0496384	there is a second copy of this gene, DDB_G0273985
DDB_G0284037	DDB_G0284037	1.33546	0.00841179	weakly similar to 26S proteasome regulatory subunit RPN11 (MPR1 protein); REMI mutant forms aberrant fruiting bodies (see http://wiki.dictybase.org/dictywiki/index.php/DDB_G0284037)
DDB_G0290233	mgp1	1.32743	0.0397492	involved in the regulation of filopodium formation and the contractile vacuole network
DDB_G0293032	DDB_G0293032	1.32555	0.0149007	none
DDB_G0269670	DDB_G0269670	1.32533	0.00286919	contains one C2 domain, which is thought to be involved in calcium-dependent phospholipid binding; also contains one WW domain, which is involved in protein binding
DDB_G0289149	litaf	1.31015	0.025053	D. dicoideum ortholog of the conserved lipopolysaccharide-induced tumor necrosis factor alpha factor (LITAF), induced in mamalian cells following treatment with lipopolysaccharide, a small integral membrane protein of lysosome/late endosome; contains one predicted transmembrane domain
DDB_G0284643	DDB_G0284643	1.30685	0.00814901	none
DDB_G0290215	DDB_G0290215	1.30283	0.0374409	none
DDB_G0285889	DDB_G0285889	1.29856	0.0148286	none
DDB_G0279743	tlp3	1.29778	0.0123135	none
DDB_G0267906	DDB_G0267906	1.29295	0.0331639	related to the Ovarian Tumour (OTU) gene of Drosophila; function is unknown but conserved cysteine and histidine, and possibly the aspartate, residues suggests that those not yet recognized as peptidases could possess cysteine protease activity
DDB_G0277389	DDB_G0277389	1.29141	0.0197423	none
DDB_G0273433	DDB_G0273433	1.29049	0.0149598	there is a second copy of this gene, DDB_G0273509
DDB_G0271516	DDB_G0271516	1.27373	0.0432867	none
DDB_G0287879	DDB_G0287879	1.26194	0.0331639	none
DDB_G0268790	DDB_G0268790	1.26147	0.0106967	belongs to the synaptotagmin family; contains a predicted signal sequence and a transmembrane domain
DDB_G0292334	DDB_G0292334	1.25789	0.025756	the C-terminal of this protein is conserved
DDB_G0288785	cbpL	1.25212	0.046449	putative Ca2+-binding protein with 4 putative EF-hands; belongs to the frequenins, a family of myristoyl-switch calcium-binding proteins
DDB_G0291646	DDB_G0291646	1.23907	0.0160767	none
DDB_G0283415	DDB_G0283415	1.23565	0.0260942	none
DDB_G0278125	DDB_G0278125	1.23441	0.0451383	none
DDB_G0291770	DDB_G0291770_ps	1.22672	0.0224589	putative pseudogene; similar to D. discoideum gene DDB_G0291740
DDB_G0272815	cprE	1.20658	0.0304352	none
DDB_G0270098	sqstm1	1.20329	0.0220487	similar to the conserved ubiquitin-binding protein p62/SQSTM1; in Dictyostelium found in large ubiquitinated protein aggregates present in vmp1- and atg1- autophagy mutants
DDB_G0280513	DDB_G0280513	1.19953	0.0426964	none
DDB_G0284571	gacC	1.19867	0.0496372	none
DDB_G0287415	DDB_G0287415	1.19757	0.0264568	none
DDB_G0280201	DDB_G0280201	1.19319	0.0183991	conserved hypothetical protein; contains a putative signal peptide
DDB_G0278649	iliK	1.18738	0.0229091	belongs to a superfamily of metalloenzymes; induced by Legionella pneumophila infection
DDB_G0290761	sid1	1.1866	0.0426964	ortholog of C. elegans sid1, that enables passive cellular uptake of dsRNA; contains 10 transmembrane domains
DDB_G0286929	DDB_G0286929	1.17837	0.0336486	none
DDB_G0274237	DDB_G0274237	1.15481	0.0209925	conserved hypothetical protein similar to H. sapiens PLAC8 (placenta-specific 8)
DDB_G0293274	DDB_G0293274	1.15293	0.0356655	contains 2 FNIP domains; contains 1 B-box zinc finger domain
DDB_G0269630	iliI	1.14073	0.0215051	belongs to a superfamily of metalloenzymes; induced by Legionella pneumophila infection
DDB_G0284951	vamp7A	1.13959	0.0280412	member of the SNARE family (Soluble NSF Attachment Protein REceptor); localizes to endosome and interacts with syn7A
DDB_G0278257	DDB_G0278257	1.13712	0.0281972	similar to human BROX; contains one BRO1 domain
DDB_G0286063	DDB_G0286063	1.13688	0.043718	contains 7 predicted transmembrane domains
DDB_G0268154	DDB_G0268154	1.13115	0.036042	none
DDB_G0293862	DDB_G0293862	1.12845	0.041609	expressed in pstA and pstO cells and in pstAB cells during culmination
DDB_G0276219	DDB_G0276219	1.12769	0.0390085	contains one transmembrane domain
DDB_G0278481	iliN	1.12725	0.0449685	conserved protein; induced by Legionella pneumophila infection
DDB_G0267530	DDB_G0267530	1.119	0.0220783	none
DDB_G0280429	DDB_G0280429	1.09249	0.047263	none
DDB_G0283159	DDB_G0283159	1.08897	0.045915	none
DDB_G0278623	DDB_G0278623	1.08839	0.0358245	none
DDB_G0276317	DDB_G0276317	1.08593	0.043718	none
DDB_G0274223	DDB_G0274223	-1.10438	0.0478836	catalyzes the reaction RX + glutathione = HX + R-S-glutathione
DDB_G0280317	DDB_G0280317	-1.12829	0.0283929	catalyzes the reaction RX + glutathione <=> HX + R-S-glutathione
DDB_G0274115	abcG12	-1.16639	0.0182766	half transporter, consisting of one ABC domain and one transmembrane domain
DDB_G0276973	nramp1	-1.18756	0.0209925	ortholog of the mammalian SLC11a1; transports iron across the phagolysosomal membrane; contains 12 transmembrane domains
DDB_G0291354	DDB_G0291354	-1.19528	0.0484753	none
DDB_G0269470	mcfF	-1.24982	0.00830897	ortholog of H. sapiens SLC25A28 and D. reiro SLC25A37, involved in iron transport across the mitochondrial membrane
DDB_G0289553	act1	-1.24995	0.0402099	has 94% identity with human beta-actin (SwissProt P60709); encodes one of the 17 identical actin proteins in the Dictyostelium genome (act1, act2, act4, act5, act6, act7, act8, act9, act11, act12, act13, act14, act15, act16, act19, act20, and act21)
DDB_G0292250	sqrdl	-1.26635	0.00683503	ortholog of the conserved sulfide quinone reductase-like protein; in S. pombe, this oxidoreductase is involved in mitochondrial sulfide oxidation
DDB_G0293122	DDB_G0293122	-1.29102	0.0128974	similar to human GSTT2 (glutathione S-transferase theta-2); glutathione transferases participate in the detoxification of reactive electrophilic compounds by catalysing their conjugation to glutathione
DDB_G0267928	tmem144B	-1.31326	0.0426964	similar to human TMEM144; contains 10 predicted transmembrane domains
DDB_G0288501	ddx42	-1.3161	0.00779058	conserved putative RNA helicase; very similar to mammalian DDX42
DDB_G0274495	DDB_G0274495	-1.31705	0.0235635	contains one HTTM (horizontally transferred transmembrane) domain; contains 5 transmembrane domains
DDB_G0291410	DDB_G0291410	-1.31868	0.0390148	none
DDB_G0274499	DDB_G0274499	-1.3315	0.0212048	member of the patatin family of glycoproteins, which are storage proteins but also possess lipase activity; contains a predicted signal peptide
DDB_G0284401	DDB_G0284401	-1.39464	0.0261127	conserved hypothetical Dictyostelium protein; similar to bacterial ubiquinone/menaquinone biosynthesis methyltransferase ubiE
DDB_G0272014	DDB_G0272014	-1.40908	0.0341941	belongs to the class-I pyridoxal-phosphate-dependent aminotransferase family; similar to human AADAT (kynurenine/alpha-aminoadipate aminotransferase) and S. cerevisiae ARO8 (aromatic amino acid aminotransferase)
DDB_G0288095	DDB_G0288095	-1.41872	0.0148286	conserved in Dictyostelium and Polysphondylium; contains a predicted signal peptide
DDB_G0292986	abcG10	-1.42781	0.00538615	full transporter, consisting of two ABC domains and two transmembrane domains
DDB_G0274705	DDB_G0274705	-1.48146	0.000917253	catalyzes the reaction RX + glutathione = HX + R-S-glutathione
DDB_G0279921	gp130	-1.48905	0.00104485	contains amino terminal membrane insertion signal and carboxy terminal sequences for addition of lipid anchor; involved in pinocytosis
DDB_G0291075	warA	-1.51394	0.0311942	controls cell-type proportioning
DDB_G0288131	cmbB	-1.55286	0.00303105	calmodulin-binding protein comprised of tandem repeats of newly identified IP22 motifs, which occur in mimivirus and Dictyostelium; IP22 motifs may play a role in cell motility and chemotaxis
DDB_G0276479	ctnC	-1.59566	0.0276994	similar to countin (CtnA)
DDB_G0282701	DDB_G0282701	-1.60347	0.0449319	none
DDB_G0285605	DDB_G0285605	-1.64603	0.00204038	none
DDB_G0287297	p80	-1.67121	7.3326e-05	endosome / phagosome membrane protein; contains a putative signal peptide
DDB_G0284295	iliG	-1.67187	0.0127142	CAZy family GH9; catalyzes the hydrolysis of glucosidic linkages; induced by Legionella pneumophila infection
DDB_G0291462	DDB_G0291462	-1.67404	0.0429252	none
DDB_G0270730	fslB	-1.73192	0.043718	similar to the G-protein coupled receptors; contains 7 putative transmembrane domains and a potential signal sequence
DDB_G0276839	DDB_G0276839	-1.77205	0.00363266	none
DDB_G0283271	DDB_G0283271	-1.77355	0.000128027	contains an N-terminal DOMON domain as it occurs in dopamine beta-monooxygenases; the Dictyostelium protein is followed by a cytochrome b561 domain, which contains 5 putative transmembrane regions; in addition, the protein contains a putative signal peptide
DDB_G0277203	DDB_G0277203	-1.78669	1.84902e-05	members of the NAD-dependent epimerase/dehydratase family use nucleotide-sugar substrates for a variety of chemical reactions
DDB_G0272783	rliA	-1.88411	3.41204e-06	twelve transmembrane domain protein that may act as a transporter; repressed after Legionella pneumophila infection
DDB_G0279551	DDB_G0279551	-1.95678	0.0257827	none
DDB_G0274585	DDB_G0274585	-1.98073	0.000388373	similar to A. thaliana short chain specific acyl-Coa oxidase ACX4, which catalyzes the first step of peroxisomal fatty acid beta-oxidation
DDB_G0279871	DDB_G0279871	-2.05483	0.000405112	member of a large D. discoideum gene family that seems to be more diverse and not so expanded in D. purpureum and P. pallidum
DDB_G0288591	DDB_G0288591	-2.06054	7.78584e-05	none
DDB_G0273073	abcG17-1	-2.06182	1.66389e-07	full transporter, consisting of two ABC domains and two transmembrane domains; there is a second copy of this gene, abcG17-1
DDB_G0292378	fhbA	-2.18066	7.09048e-08	none
DDB_G0292814	symA	-2.25581	0.0134792	none
DDB_G0285003	aifC	-2.30945	3.16088e-09	similar to H. sapiens AIFM2, a caspase-independent mitochondrial effector of apoptotic cell death
DDB_G0287225	DDB_G0287225	-2.3334	0.000838776	none
DDB_G0294567	DDB_G0294567	-2.52273	0.0224589	none
DDB_G0289521	srsA	-2.74476	5.7052e-07	immidiate-early gene, expressed immidiately after nutrition removal, involved in starvation response, development and spore differentiation; there are two transcripts of this gene; both contain a putative transmembrane domain
DDB_G0268878	DDB_G0268878	-2.78724	1.16616e-11	none
