# Supplementary material for: Investigation of the host transcriptional response to intracellular bacterial infection using Dictyostelium discoideum as a host model
Source: BMC Genomics. 2019 Dec 10;20:961. doi: 10.1186/s12864-019-6269-x (PMC6902447; doi:10.1186/s12864-019-6269-x)
Supplement: Supplementary file 4 — Additional file 4. Enriched GO terms for genes differentially expressed 2.5 h post M. marinum infection. All enriched GO terms including statistics and associated genes. [file 12864_2019_6269_MOESM4_ESM.xlsx]

## Sheet: Blad1
Reuglation	Category	ID	TERM	Corrected P-value	P-value	Annotated	Background	Fold enrichment	Annotated genes
Up-regulated genes	Biological process	GO:0032509	endosome transport via multivesicular body sorting pathway	5.82908e-06	1.10609e-08	7	11	19.4904	DDB_G0267394, DDB_G0269510, DDB_G0280219, DDB_G0281983, DDB_G0285295, DDB_G0290087, DDB_G0292400
		GO:0071985	multivesicular body sorting pathway	5.82908e-06	1.10609e-08	7	11	19.4904	DDB_G0267394, DDB_G0269510, DDB_G0280219, DDB_G0281983, DDB_G0285295, DDB_G0290087, DDB_G0292400
		GO:0045324	late endosome to vacuole transport	0.000289694	5.49704e-07	7	17	12.6115	DDB_G0267394, DDB_G0275573, DDB_G0280219, DDB_G0281983, DDB_G0285295, DDB_G0290087, DDB_G0292400
		GO:0016192	vesicle-mediated transport	0.0156985	2.97884e-05	33	471	2.1459	DDB_G0267394, DDB_G0268144, DDB_G0268622, DDB_G0269510, DDB_G0274395, DDB_G0275573, DDB_G0276399, DDB_G0277849, DDB_G0277851, DDB_G0279191, DDB_G0280219, DDB_G0281853, DDB_G0281983, DDB_G0283615, DDB_G0283825, DDB_G0284347, DDB_G0284951, DDB_G0285295, DDB_G0285975, DDB_G0286555, DDB_G0286893, DDB_G0289505, DDB_G0289507, DDB_G0289599, DDB_G0290087, DDB_G0290233, DDB_G0290259, DDB_G0290261, DDB_G02…
		GO:0007034	vacuolar transport	0.018291	3.47078e-05	9	51	5.40491	DDB_G0267394, DDB_G0275573, DDB_G0280219, DDB_G0281983, DDB_G0284951, DDB_G0285295, DDB_G0287993, DDB_G0290087, DDB_G0292400
	Cellular component	GO:0010008	endosome membrane	1.74312e-08	1.614e-10	17	74	7.03613	DDB_G0267394, DDB_G0269510, DDB_G0271488, DDB_G0275573, DDB_G0279191, DDB_G0280219, DDB_G0283615, DDB_G0284347, DDB_G0284951, DDB_G0285295, DDB_G0287993, DDB_G0289149, DDB_G0289485, DDB_G0290087, DDB_G0292400, DDB_G0293008, DDB_G0293376
		GO:0005770	late endosome	7.67764e-08	7.10893e-10	14	52	8.24596	DDB_G0267394, DDB_G0269510, DDB_G0275573, DDB_G0280219, DDB_G0283615, DDB_G0284347, DDB_G0284951, DDB_G0285295, DDB_G0289149, DDB_G0289485, DDB_G0290087, DDB_G0290793, DDB_G0292400, DDB_G0293008
		GO:0044440	endosomal part	9.68647e-08	8.96895e-10	17	82	6.34968	DDB_G0267394, DDB_G0269510, DDB_G0271488, DDB_G0275573, DDB_G0279191, DDB_G0280219, DDB_G0283615, DDB_G0284347, DDB_G0284951, DDB_G0285295, DDB_G0287993, DDB_G0289149, DDB_G0289485, DDB_G0290087, DDB_G0292400, DDB_G0293008, DDB_G0293376
		GO:0005768	endosome	2.64253e-06	2.44678e-08	21	153	4.20382	DDB_G0267394, DDB_G0269510, DDB_G0271488, DDB_G0275451, DDB_G0275573, DDB_G0279191, DDB_G0280219, DDB_G0283615, DDB_G0284037, DDB_G0284347, DDB_G0284951, DDB_G0285295, DDB_G0287993, DDB_G0289149, DDB_G0289485, DDB_G0289599, DDB_G0290087, DDB_G0290793, DDB_G0292400, DDB_G0293008, DDB_G0293376
		GO:0016020	membrane	5.28643e-06	4.89484e-08	148	3073	1.47508	DDB_G0267394, DDB_G0267438, DDB_G0267530, DDB_G0267894, DDB_G0267914, DDB_G0268026, DDB_G0268144, DDB_G0268208, DDB_G0268622, DDB_G0268626, DDB_G0268790, DDB_G0268802, DDB_G0268892, DDB_G0269174, DDB_G0269500, DDB_G0269510, DDB_G0269572, DDB_G0269620, DDB_G0269664, DDB_G0269698, DDB_G0269742, DDB_G0270050, DDB_G0270126, DDB_G0270140, DDB_G0270414, DDB_G0270490, DDB_G0270586, DDB_G0270644, DDB_G02…
		GO:0031902	late endosome membrane	0.000167244	1.54856e-06	8	27	9.07492	DDB_G0269510, DDB_G0275573, DDB_G0283615, DDB_G0284347, DDB_G0284951, DDB_G0285295, DDB_G0289149, DDB_G0293008
		GO:0036452	ESCRT complex	0.000177968	1.64785e-06	6	13	14.1359	DDB_G0267394, DDB_G0269510, DDB_G0275573, DDB_G0285295, DDB_G0290087, DDB_G0292400
		GO:0098805	whole membrane	0.000373957	3.46256e-06	25	274	2.79451	DDB_G0267394, DDB_G0268144, DDB_G0269510, DDB_G0271488, DDB_G0275573, DDB_G0277851, DDB_G0279191, DDB_G0280219, DDB_G0282929, DDB_G0283615, DDB_G0284347, DDB_G0284951, DDB_G0285295, DDB_G0285375, DDB_G0286191, DDB_G0287993, DDB_G0289149, DDB_G0289485, DDB_G0289599, DDB_G0289881, DDB_G0290087, DDB_G0290793, DDB_G0292400, DDB_G0293008, DDB_G0293376
		GO:0044433	cytoplasmic vesicle part	0.000861	7.97222e-06	20	199	3.07818	DDB_G0267394, DDB_G0268144, DDB_G0269510, DDB_G0271488, DDB_G0275451, DDB_G0275573, DDB_G0279191, DDB_G0280219, DDB_G0283615, DDB_G0284347, DDB_G0284951, DDB_G0285295, DDB_G0287993, DDB_G0289149, DDB_G0289485, DDB_G0289599, DDB_G0290087, DDB_G0292400, DDB_G0293008, DDB_G0293376
		GO:0005773	vacuole	0.00291732	2.70122e-05	21	234	2.74865	DDB_G0268144, DDB_G0270098, DDB_G0272815, DDB_G0277849, DDB_G0277851, DDB_G0279191, DDB_G0283615, DDB_G0283867, DDB_G0283921, DDB_G0284951, DDB_G0285375, DDB_G0286191, DDB_G0289149, DDB_G0289485, DDB_G0290233, DDB_G0290491, DDB_G0290793, DDB_G0292462, DDB_G0293008, DDB_G0293236, DDB_G0293376
		GO:0000815	ESCRT III complex	0.00391309	3.62323e-05	4	7	17.5016	DDB_G0267394, DDB_G0275573, DDB_G0290087, DDB_G0292400
		GO:0031410	cytoplasmic vesicle	0.00939496	8.69903e-05	38	607	1.91739	DDB_G0267394, DDB_G0268144, DDB_G0269510, DDB_G0271488, DDB_G0275209, DDB_G0275451, DDB_G0275573, DDB_G0277849, DDB_G0277851, DDB_G0279191, DDB_G0280219, DDB_G0281853, DDB_G0282143, DDB_G0282209, DDB_G0283615, DDB_G0283911, DDB_G0284037, DDB_G0284347, DDB_G0284951, DDB_G0284999, DDB_G0285295, DDB_G0286191, DDB_G0287993, DDB_G0289149, DDB_G0289467, DDB_G0289485, DDB_G0289599, DDB_G0290087, DDB_G02…
		GO:0097708	intracellular vesicle	0.0097245	9.00417e-05	38	608	1.91424	DDB_G0267394, DDB_G0268144, DDB_G0269510, DDB_G0271488, DDB_G0275209, DDB_G0275451, DDB_G0275573, DDB_G0277849, DDB_G0277851, DDB_G0279191, DDB_G0280219, DDB_G0281853, DDB_G0282143, DDB_G0282209, DDB_G0283615, DDB_G0283911, DDB_G0284037, DDB_G0284347, DDB_G0284951, DDB_G0284999, DDB_G0285295, DDB_G0286191, DDB_G0287993, DDB_G0289149, DDB_G0289467, DDB_G0289485, DDB_G0289599, DDB_G0290087, DDB_G02…
		GO:0031982	vesicle	0.0141074	0.000130624	38	619	1.88022	DDB_G0267394, DDB_G0268144, DDB_G0269510, DDB_G0271488, DDB_G0275209, DDB_G0275451, DDB_G0275573, DDB_G0277849, DDB_G0277851, DDB_G0279191, DDB_G0280219, DDB_G0281853, DDB_G0282143, DDB_G0282209, DDB_G0283615, DDB_G0283911, DDB_G0284037, DDB_G0284347, DDB_G0284951, DDB_G0284999, DDB_G0285295, DDB_G0286191, DDB_G0287993, DDB_G0289149, DDB_G0289467, DDB_G0289485, DDB_G0289599, DDB_G0290087, DDB_G02…
		GO:0098588	bounding membrane of organelle	0.0289565	0.000268116	25	356	2.15083	DDB_G0267394, DDB_G0268144, DDB_G0269174, DDB_G0269510, DDB_G0271488, DDB_G0275573, DDB_G0277851, DDB_G0279191, DDB_G0280219, DDB_G0283615, DDB_G0284347, DDB_G0284951, DDB_G0285295, DDB_G0285375, DDB_G0286191, DDB_G0287993, DDB_G0289149, DDB_G0289485, DDB_G0289599, DDB_G0290087, DDB_G0290793, DDB_G0292400, DDB_G0293008, DDB_G0293376, DDB_G0294569
		GO:0005771	multivesicular body	0.0355238	0.000328924	3	5	18.3767	DDB_G0267394, DDB_G0290087, DDB_G0292400
	Molecular function	GO:0005525	GTP binding	0.0143021	8.46278e-05	21	253	2.54223	DDB_G0268622, DDB_G0268802, DDB_G0269174, DDB_G0270126, DDB_G0270140, DDB_G0275093, DDB_G0276399, DDB_G0276551, DDB_G0277329, DDB_G0277791, DDB_G0277849, DDB_G0277851, DDB_G0280503, DDB_G0282365, DDB_G0286555, DDB_G0289467, DDB_G0290793, DDB_G0292334, DDB_G0292996, DDB_G0293376, DDB_G0294569
		GO:0032550	purine ribonucleoside binding	0.0151314	8.9535e-05	21	254	2.53222	DDB_G0268622, DDB_G0268802, DDB_G0269174, DDB_G0270126, DDB_G0270140, DDB_G0275093, DDB_G0276399, DDB_G0276551, DDB_G0277329, DDB_G0277791, DDB_G0277849, DDB_G0277851, DDB_G0280503, DDB_G0282365, DDB_G0286555, DDB_G0289467, DDB_G0290793, DDB_G0292334, DDB_G0292996, DDB_G0293376, DDB_G0294569
		GO:0001883	purine nucleoside binding	0.0151314	8.9535e-05	21	254	2.53222	DDB_G0268622, DDB_G0268802, DDB_G0269174, DDB_G0270126, DDB_G0270140, DDB_G0275093, DDB_G0276399, DDB_G0276551, DDB_G0277329, DDB_G0277791, DDB_G0277849, DDB_G0277851, DDB_G0280503, DDB_G0282365, DDB_G0286555, DDB_G0289467, DDB_G0290793, DDB_G0292334, DDB_G0292996, DDB_G0293376, DDB_G0294569
		GO:0032549	ribonucleoside binding	0.0178817	0.000105809	21	257	2.50266	DDB_G0268622, DDB_G0268802, DDB_G0269174, DDB_G0270126, DDB_G0270140, DDB_G0275093, DDB_G0276399, DDB_G0276551, DDB_G0277329, DDB_G0277791, DDB_G0277849, DDB_G0277851, DDB_G0280503, DDB_G0282365, DDB_G0286555, DDB_G0289467, DDB_G0290793, DDB_G0292334, DDB_G0292996, DDB_G0293376, DDB_G0294569
		GO:0001882	nucleoside binding	0.0188923	0.000111788	21	258	2.49296	DDB_G0268622, DDB_G0268802, DDB_G0269174, DDB_G0270126, DDB_G0270140, DDB_G0275093, DDB_G0276399, DDB_G0276551, DDB_G0277329, DDB_G0277791, DDB_G0277849, DDB_G0277851, DDB_G0280503, DDB_G0282365, DDB_G0286555, DDB_G0289467, DDB_G0290793, DDB_G0292334, DDB_G0292996, DDB_G0293376, DDB_G0294569
		GO:0031386	protein tag	0.0198265	0.000117317	5	16	9.5712	DDB_G0269458, DDB_G0279721, DDB_G0282369, DDB_G0286907, DDB_G0291928
		GO:0032561	guanyl ribonucleotide binding	0.0199532	0.000118066	21	259	2.48334	DDB_G0268622, DDB_G0268802, DDB_G0269174, DDB_G0270126, DDB_G0270140, DDB_G0275093, DDB_G0276399, DDB_G0276551, DDB_G0277329, DDB_G0277791, DDB_G0277849, DDB_G0277851, DDB_G0280503, DDB_G0282365, DDB_G0286555, DDB_G0289467, DDB_G0290793, DDB_G0292334, DDB_G0292996, DDB_G0293376, DDB_G0294569
		GO:0019001	guanyl nucleotide binding	0.0210666	0.000124654	21	260	2.47379	DDB_G0268622, DDB_G0268802, DDB_G0269174, DDB_G0270126, DDB_G0270140, DDB_G0275093, DDB_G0276399, DDB_G0276551, DDB_G0277329, DDB_G0277791, DDB_G0277849, DDB_G0277851, DDB_G0280503, DDB_G0282365, DDB_G0286555, DDB_G0289467, DDB_G0290793, DDB_G0292334, DDB_G0292996, DDB_G0293376, DDB_G0294569
		GO:0016706	oxidoreductase activity, acting on paired donors, with incorporation or reduction of molecular oxygen, 2-oxoglutarate as one donor, and incorporation of one atom each of oxygen into both donors	0.0339733	0.000201025	4	10	12.2511	DDB_G0284409, DDB_G0285501, DDB_G0287671, DDB_G0349042
Down-regulated genes	Biological process	GO:0055085	transmembrane transport	0.000701352	5.31e-06	9	357	6.77759	DDB_G0267928, DDB_G0269470, DDB_G0272783, DDB_G0273073, DDB_G0274115, DDB_G0276973, DDB_G0287297, DDB_G0292814, DDB_G0292986
		GO:0000041	transition metal ion transport	0.0265302	0.000200986	3	31	26.0172	DDB_G0269470, DDB_G0276973, DDB_G0287297
		GO:0006826	iron ion transport	0.0492977	0.000373467	2	8	67.2111	DDB_G0269470, DDB_G0276973
		GO:0034755	iron ion transmembrane transport	0.0492977	0.000373467	2	8	67.2111	DDB_G0269470, DDB_G0276973
	Molecular function	GO:0005215	transporter activity	0.000437888	8.26204e-06	9	377	6.41804	DDB_G0267928, DDB_G0269470, DDB_G0272783, DDB_G0273073, DDB_G0274115, DDB_G0276973, DDB_G0287297, DDB_G0292814, DDB_G0292986
		GO:0022857	transmembrane transporter activity	0.000563889	1.06394e-05	8	293	7.34046	DDB_G0267928, DDB_G0269470, DDB_G0273073, DDB_G0274115, DDB_G0276973, DDB_G0287297, DDB_G0292814, DDB_G0292986
		GO:0046915	transition metal ion transmembrane transporter activity	0.00553627	0.000104458	3	25	32.2613	DDB_G0269470, DDB_G0276973, DDB_G0287297
		GO:0050660	flavin adenine dinucleotide binding	0.00982769	0.000185428	4	77	13.9659	DDB_G0274585, DDB_G0285003, DDB_G0292250, DDB_G0292378
		GO:0005381	iron ion transmembrane transporter activity	0.0197938	0.000373467	2	8	67.2111	DDB_G0269470, DDB_G0276973
		GO:0050662	coenzyme binding	0.0352581	0.000665248	5	190	7.07485	DDB_G0272014, DDB_G0274585, DDB_G0285003, DDB_G0292250, DDB_G0292378
